# Supplementary material for: Quantitative Phase Imaging Using Digital Holographic Microscopy to Assess the Degree of Intestinal Inflammation in Patients with Ulcerative Colitis
Source: J Clin Med. 2023 Jun 15;12(12):4067. doi: 10.3390/jcm12124067 (PMC10299047; doi:10.3390/jcm12124067)
Supplement: Supplementary file 1 [file jcm-12-04067-s001.zip]

Archive with 1 entries (1 files):
- jcm-2376744-supplementary.pdf
